# Supplementary material for: An Ultra-Sensitive Colorimetric Sensing Platform for Simultaneous Detection of Moxifloxacin/Ciprofloxacin and Cr(III) Ions Based on Ammonium Thioglycolate Functionalized Gold Nanoparticles
Source: Sensors (Basel). 2025 May 21;25(10):3228. doi: 10.3390/s25103228 (PMC12116012; doi:10.3390/s25103228)
Supplement: Supplementary file 1 [file sensors-25-03228-s001.zip]

Archive with 1 entries (1 files):
- sensors-3619701-supplementary.pdf
